# Supplementary material for: Novel Insights into circRNA Saga Coming from Spermatozoa and Epididymis of HFD Mice
Source: Int J Mol Sci. 2023 Apr 6;24(7):6865. doi: 10.3390/ijms24076865 (PMC10095261; doi:10.3390/ijms24076865)
Supplement: Supplementary file 1 [file ijms-24-06865-s001.zip]

Archive with 1 entries (1 files):
- ijms-2305176-supplementary.pdf
